# Supplementary material for: Jjj1 Is a Negative Regulator of Pdr1-Mediated Fluconazole Resistance in Candida glabrata
Source: mSphere. 2018 Feb 21;3(1):e00466-17. doi: 10.1128/mSphere.00466-17 (PMC5821985; doi:10.1128/mSphere.00466-17)
Supplement: TABLE S1 [file sph001182476st1.xlsx]

## Sheet: Table S1
C. glabrata designation	C. glabrata gene names	S. cerevisciae orthologs	SM1jjj1∆ vs SM1 Exp. 1	SM1jjj1∆ vs SM1 Exp. 2	SM1jjj1∆pdr1∆ vs SM1 Exp. 1	SM1jjj1∆pdr1∆ vs SM1 Exp. 2
CAGL0M01760g	CDR1	PDR5	9.21667	11.5874	-4.80916	-6.64762	Multidrug transporter of ATP-binding cassette (ABC) superfamily, involved in resistance to azoles; expression regulated by Pdr1p; increased abundance in azole resistant strains; expression increased by loss of the mitochondrial genome															upPDR1(6955)vPDR1(6856)
CAGL0K00170g	EPA22		7.06005	2.9761	13.5692	4.81275	Putative adhesin-like protein; belongs to adhesin cluster I
CAGL0L05434g	SUN4	UTH1	6.01185	4.74298	5.00247	5.53132	Ortholog(s) have role in fungal-type cell wall biogenesis, fungal-type cell wall organization, mitochondrion degradation
CAGL0E06688g	EPA3		5.20968	3.96	6.75806	3.76	Epithelial adhesion protein; belongs to adhesin cluster I; GPI-anchored
CAGL0C03289g	YBT1	YBT1	4.73828	8.73333	1.3457	-1.40751	Putative ABC transporter involved in bile acid transport; gene is upregulated in azole-resistant strain
CAGL0E06666g	EPA2		4.35135	3.22222	6.56757	4.375	Epithelial adhesion protein; predicted GPI-anchor; belongs to adhesin cluster I
CAGL0G05544g		HBT1	4.20235	6.01533	4.21408	40.2264	Ortholog(s) have role in cell morphogenesis involved in conjugation with cellular fusion and cell surface, fungal-type cell wall, mating projection, plasma membrane localization
CAGL0F00649g		RCK2	4.02548	1.53608	3.03822	2.54639	Ortholog(s) have protein serine/threonine kinase activity
CAGL0I10147g	PWP1		3.82857	5.07434	4.13006	6.43789	Protein with 32 tandem repeats; putative adhesin-like protein; belongs to adhesin cluster II
CAGL0H02563g		DDR2	3.8	7	2.3	1.41667	Predicted GPI-linked protein
CAGL0F07777g		ALD3	3.26341	3.59425	2.15122	14.7348	Putative aldehyde dehydrogenase; expression upregulated in biofilm vs planktonic cell culture
CAGL0J04202g	HSP12	HSP12	3.17627	8.68139	3.4014	13.542	Heat shock protein; gene is upregulated in azole-resistant strain; expression upregulated in biofilm vs planktonic cell culture
CAGL0K07854g		DIB1	2.97143	2.13889	3.05714	2.80556	Ortholog(s) have role in mRNA splicing, via spliceosome and U4/U6 x U5 tri-snRNP complex, U5 snRNP localization
CAGL0M11660g			2.96695	6.44165	2.75431	-7.63986	Has domain(s) with predicted hydrolase activity
CAGL0J05159g			2.96165	1.78811	2.69709	1.49336	Putative adhesin-like protein
CAGL0G02739g		XBP1	2.9537	4.81667	3.91667	9.05	Ortholog(s) have sequence-specific DNA binding, sequence-specific DNA binding RNA polymerase II transcription factor activity
CAGL0E06644g	EPA1		2.90308	4.55556	2.46035	2.58602	Sub-telomerically encoded adhesin with a role in cell adhesion; GPI-anchored cell wall protein; N-terminal ligand binding domain binds to ligands containing a terminal galactose residue; belongs to adhesin cluster I
CAGL0K04785g		MRX7	2.88	3.4	2.04	2.85333	Ortholog(s) have mitochondrion localization
CAGL0L07832g		YCR016W	2.82353	1.57692	1.64706	-1.18182	Ortholog(s) have nucleolus localization
CAGL0M07766g			2.8	2.29412	2.4	2.70588	Putative protein; gene is upregulated in azole-resistant strain
CAGL0L00157g			2.72642	6.47973	2.81604	3.72297	Putative adhesin-like protein; multiple tandem repeats; predicted GPI-anchor; belongs to adhesin cluster III
CAGL0J07502g		YNL234W	2.62687	3.46354	1.73134	-1.66957	Putative protein similar to globins with a heme-binding domain; gene is upregulated in azole-resistant strain
CAGL0I10224g			2.6	1.85714	-1.66667	1.85714
CAGL0G01540g	NCE103	NCE103	2.57143	2.81053	2.26923	6.29474	Beta carbonic anhydrase with a predicted role in non-classical protein export; upregulated in azole-resistant strain; enzyme activity increased by amines and amino acids; protein abundance decreased in ace2 cells
CAGL0H00418g			2.54333	1.5561	1.96	2.8439	Protein of unknown function
CAGL0J01727g			2.5298	2.27317	2.21192	1.8878	Putative adhesion protein; predicted GPI-anchor; belongs to adhesin cluster VI
CAGL0L00583g		USV1	2.47727	1.89815	2.07576	2.42901	Ortholog(s) have sequence-specific DNA binding, sequence-specific DNA binding transcription factor activity
CAGL0K07007g			2.46037	3.45134	1.75211	-1.2821	Protein of unknown function
CAGL0D02640g			2.43892	2.0063	2.06459	3.30128	Has domain(s) with predicted substrate-specific transmembrane transporter activity, transmembrane transporter activity, role in transmembrane transport and integral component of membrane, membrane localization
CAGL0D02662g			2.43892	2.0063	2.06459	3.30128	Has domain(s) with predicted substrate-specific transmembrane transporter activity, transmembrane transporter activity, role in transmembrane transport and integral component of membrane, membrane localization
CAGL0J01774g			2.41342	2.17518	2.7987	2.61679	Putative adhesin-like protein; has glycine and serine rich repeats; belongs to adhesin cluster VI
CAGL0I04994g	MET6	MET6	2.35965	3.55692	2.98532	8.42716	5-methyltetrahydropteroyltriglutamate homocysteine methyltransferase; protein abundance increased in ace2 mutant cells
CAGL0K04367g			2.34404	8.66642	1.8457	1.62981	Has domain(s) with predicted amino acid transmembrane transporter activity, role in amino acid transmembrane transport and membrane localization
CAGL0G00242g	YOR1	YOR1	2.33649	2.74005	-1.79066	1.02843	Putative ABC transporter involved in multidrug efflux; gene is upregulated in azole-resistant strain
CAGL0M01716g		TEC1	2.30866	2.35068	1.95391	1.51053	Ortholog(s) have RNA polymerase II core promoter proximal region sequence-specific DNA binding, more
CAGL0K12254g		VID24	2.30464	2.19094	1.87086	1.5534	Ortholog(s) have role in negative regulation of gluconeogenesis, proteasome-mediated ubiquitin-dependent protein catabolic process, protein catabolic process in the vacuole, protein targeting to vacuole
CAGL0L06666g	YHB1	YHB1	2.24752	2.92523	1.66337	1.62951	Putative flavohemoglobin, involved in nitric oxide detoxification
CAGL0I09724g			2.24294	2.31515	2.42938	-2.08861	Has domain(s) with predicted role in transmembrane transport and integral component of membrane localization
CAGL0E01155g		RPA14	2.2381	3	-1.3125	1.72727	Ortholog(s) have RNA polymerase I activity, role in regulation of cell size, transcription of nuclear large rRNA transcript from RNA polymerase I promoter and DNA-directed RNA polymerase I complex localization
CAGL0M06699g		SDS3	2.2381	1.67391	3.28571	1.32609	Ortholog(s) have histone deacetylase activity
CAGL0G01738g		PIL1	2.23246	3.43278	1.66733	7.37385	Ortholog(s) have lipid binding activity and role in eisosome assembly, endocytosis, negative regulation of protein kinase activity, protein localization, response to heat
CAGL0H06853g	ADH6		2.21326	3.71854	1.82508	1.55149	Putative NADP-dependent alcohol dehydrogenase VI; protein abundance increased in ace2 mutant cells
CAGL0L01287g	UTR4	UTR4	2.17974	1.95529	1.51549	3.68849	Haloacid dehalogenase-like hydrolase
CAGL0G01122g		CIS1	2.16867	3.07937	-1.29688	1.22222	Putative protein; gene is upregulated in azole-resistant strain
CAGL0D06666g			2.16667	1.77778	2.66667	1.44444	Protein of unknown function
CAGL0M10219g		LAC1	2.1399	2.40491	1.40415	-1.49541	Putative ceramide synthase component; gene is upregulated in azole-resistant strain
CAGL0M04587g		RMP1	2.11111	1.58242	1.47475	-1.1375	Ortholog(s) have rRNA primary transcript binding activity, role in mRNA cleavage, maturation of 5.8S rRNA from tricistronic rRNA transcript (SSU-rRNA, 5.8S rRNA, LSU-rRNA) and cytoplasm, nucleolus, ribonuclease MRP complex localization
CAGL0I00286g			2.10499	3.3699	1.47447	1.16647	Has domain(s) with predicted substrate-specific transmembrane transporter activity, transmembrane transporter activity, role in transmembrane transport and integral component of membrane, membrane localization
CAGL0M14047g		ADH6	2.09583	6.39062	1.97917	3.27604	Putative NADPH-dependent cinnamyl alcohol dehydrogenase; gene is upregulated in azole-resistant strain
CAGL0E00110g			2.08725	2.97987	3.01342	2.2953	Putative adhesin-like protein; ORF appears artificially broken into fragments due to sequencing errors; belongs to adhesin cluster III; predicted GPI anchor
CAGL0J00275g		RRP45	2.06322	2.1117	2.29885	3.71809	Ortholog(s) have role in U1 snRNA 3'-end processing, U4 snRNA 3'-end processing and U5 snRNA 3'-end processing, more
CAGL0B02838g	MUP1	MUP1	2.04987	6.15589	2.09706	3.94804	Ortholog(s) have L-methionine secondary active transmembrane transporter activity and role in cysteine transport, methionine import
CAGL0H04851g		PPZ1	2.04984	1.92216	2.14953	12.3673	Ortholog(s) have protein serine/threonine phosphatase activity, role in cellular protein localization, cellular sodium ion homeostasis, protein dephosphorylation and cytoplasm, extrinsic component of plasma membrane, nucleus localization
CAGL0G03179g			2.0286	2.54741	1.81436	4.25671	Has domain(s) with predicted phospholipid binding activity
CAGL0E00116g			2	3.84211	2.76829	2.07895	Protein of unknown function
CAGL0K06677g	MET8	MET8	2	2.07273	1.62903	6.70909	Putative bifunctional dehydrogenase and ferrochelatase; gene is upregulated in azole-resistant strain
CAGL0B00528g		HLR1	1.99493	1.65274	1.81103	1.65095	Ortholog(s) have role in fungal-type cell wall organization and cytoplasm localization
CAGL0E01529g		PFK27	1.9838	1.76109	1.63326	1.56147	Ortholog(s) have role in fructose 2,6-bisphosphate metabolic process, regulation of glycolytic process
CAGL0J04884g		UBX6	1.97778	1.82727	1.31111	3.93636	Ortholog(s) have role in sporulation resulting in formation of a cellular spore, ubiquitin-dependent protein catabolic process and nucleus localization
CAGL0A01804g	HXT1	HXT1	1.97673	1.86368	1.49435	-3.42646	Ortholog(s) have fructose transmembrane transporter activity, pentose transmembrane transporter activity, role in glucose transport, mannose transport and plasma membrane localization
CAGL0K04675g			1.94444	1.59259	1.94444	1.25926	Protein of unknown function
CAGL0L06094g	STR3	STR3	1.94366	8.16216	3.11268	11.3243	Putative cystathionine beta-lyase; gene is upregulated in azole-resistant strain
CAGL0E05522g		YOR342C	1.93694	2.80702	1.74775	-1.06542	Ortholog(s) have cytoplasm, nucleus localization
CAGL0M01914g			1.92167	1.9212	1.60944	2.20833	Protein of unknown function
CAGL0F07029g	MET13	MET13	1.92137	2.35727	2.17379	5.69852	Ortholog(s) have methylenetetrahydrofolate reductase (NAD(P)H) activity, role in methionine biosynthetic process, one-carbon metabolic process and cytosol, mitochondrion, nucleus localization
CAGL0D04048g		VMA7	1.91874	1.66723	1.59142	1.99321	Ortholog(s) have role in cellular metal ion homeostasis, cellular response to biotic stimulus and cellular response to starvation, more
CAGL0H05137g		ALD6	1.91558	1.71497	1.58454	2.06128	Ortholog(s) have aldehyde dehydrogenase [NAD(P)+] activity, role in NADPH regeneration, acetate biosynthetic process, response to salt stress and cytosol, mitochondrion localization
CAGL0H03619g		YNL011C	1.90748	2.09237	1.56201	8.13788	Ortholog of S. cerevisiae : YNL011C, C. albicans SC5314 : C7_01230C_A, C. dubliniensis CD36 : Cd36_71090, C. parapsilosis CDC317 : CPAR2_300420 and Candida tenuis NRRL Y-1498 : CANTEDRAFT_111980
CAGL0J11550g			1.89873	5.38129	2	31.0863	Protein of unknown function
CAGL0M07293g		PDR12	1.89608	2.13875	1.66862	-3.51541	Putative ABC transporter of weak organic acids; gene is downregulated in azole-resistant strain
CAGL0M04257g		DCN1	1.875	2.61702	1.20833	1.02128	Ortholog(s) have NEDD8 transferase activity, cullin family protein binding, protein binding, bridging, ubiquitin binding, ubiquitin conjugating enzyme binding activity
CAGL0L05786g		CMR3	1.87066	1.59883	1.96845	1.0776	Ortholog(s) have sequence-specific DNA binding activity
CAGL0M00154g	CYN1		1.86773	3.46468	1.64421	1.77759	Plasma membrane high affinity cystine specific transporter; present only in pathogenic yeasts; confers the ability to utilize cystine as a sulfur source
CAGL0I01144g		YPT35	1.86535	1.638	1.8099	3.162	Ortholog(s) have phosphatidylinositol-3-phosphate binding activity and endosome localization
CAGL0K12518g		AGX1	1.86294	2.77108	1.52284	7.47791	Ortholog(s) have alanine-glyoxylate transaminase activity, role in glycine biosynthetic process, by transamination of glyoxylate and mitochondrion localization
CAGL0C05461g		OST4	1.85714	1.84615	2.42857	-1.625	Ortholog(s) have dolichyl-diphosphooligosaccharide-protein glycotransferase activity, protein binding, bridging activity, role in protein N-linked glycosylation and oligosaccharyltransferase complex localization
CAGL0J04004g		MCP1	1.85714	1.6	1.46429	10.4111	Ortholog(s) have role in lipid homeostasis, mitochondrion organization and integral component of mitochondrial membrane, mitochondrial outer membrane localization
CAGL0B02860g			1.84862	2.07961	2.24145	6.66937	Protein of unknown function
CAGL0L10318g		LPL1	1.81818	3.32184	1.57143	3.16092	Putative protein; gene is upregulated in azole-resistant strain
CAGL0J03762g	MET7	MET7	1.80198	3.69065	2.0099	1.43165	Ortholog(s) have tetrahydrofolylpolyglutamate synthase activity, role in one-carbon metabolic process, regulation of DNA methylation and cytosol, mitochondrion, nucleus localization
CAGL0I02178g		MPC2	1.79954	1.84243	1.42028	1.881	Ortholog(s) have pyruvate transmembrane transporter activity, role in mitochondrial pyruvate transport and integral component of mitochondrial inner membrane localization
CAGL0L10142g	RSB1	RSB1	1.79156	1.86659	1.219	-3.35484	Putative sphingolipid flippase; gene is upregulated in azole-resistant strain
CAGL0I04928g		AIM11	1.78571	2.84091	-1.16667	1.52273	Ortholog of S. cerevisiae : AIM11, C. albicans SC5314 : C3_00840C_A, C. dubliniensis CD36 : Cd36_80770, C. parapsilosis CDC317 : CPAR2_102260 and Candida tenuis NRRL Y-1498 : CANTEDRAFT_114262
CAGL0A01694g		YGL036W	1.78177	2.46505	1.45028	2.62918	Ortholog(s) have cytoplasm localization
CAGL0B03465g		SYM1	1.78107	1.69524	1.57988	2.09048	Ortholog(s) have role in ethanol metabolic process and mitochondrial inner membrane localization
CAGL0L13299g	EPA11		1.77521	1.90651	1.97943	1.80967	Putative adhesin; belongs to adhesin cluster I
CAGL0K00715g	RTA1	YLR046C	1.77471	2.44876	-1.19623	-1.2703	Putative protein involved in 7-aminocholesterol resistance; gene is upregulated in azole-resistant strain
CAGL0J05544g		END3	1.77439	1.61413	1.44512	2.64674	Ortholog(s) have protein binding, bridging activity, role in ascospore wall assembly, endocytosis and mating projection tip localization
CAGL0A02728g		SEM1	1.77273	2.06897	1.04545	1.44828	Ortholog(s) have role in SAGA complex localization to transcription regulatory region, exocytosis, filamentous growth, histone deubiquitination and mRNA export from nucleus, more
CAGL0F03025g		ARO80	1.76202	2.8389	1.47356	2.18664	Ortholog(s) have sequence-specific DNA binding, sequence-specific DNA binding RNA polymerase II transcription factor activity
CAGL0D03894g	PRO1	YHR033W	1.75868	2.03784	1.43538	2.44245	Putative gamma-glutamyl phosphate reductase
CAGL0J05632g		RHO2	1.75853	1.55291	1.17585	1.83069	Ortholog(s) have GTPase activity and role in establishment or maintenance of actin cytoskeleton polarity, establishment or maintenance of cell polarity regulating cell shape, regulation of alpha-glucan biosynthetic process
CAGL0L01067g		PAR32	1.75771	1.79581	1.56362	1.89529	Ortholog(s) have cytoplasm localization
CAGL0L04664g	HEM15	HEM15	1.75754	2.02543	1.90835	2.72228	Ortholog(s) have ferrochelatase activity, role in heme biosynthetic process and cytosol, mitochondrial inner membrane, nucleus localization
CAGL0J03190g		TDA2	1.7561	2.03704	1.5	2.51852	Ortholog(s) have cytoplasm, mating projection tip localization
CAGL0G08844g		ASG1	1.74211	1.90638	1.28421	1.36596	Ortholog(s) have sequence-specific DNA binding activity
CAGL0J05984g		AAH1	1.73854	2.08139	1.55748	-1.75845	Ortholog(s) have adenine deaminase activity, role in adenine catabolic process, cell-abiotic substrate adhesion, hypoxanthine salvage and cytosol, nucleus localization
CAGL0H07337g			1.73333	2.06863	2.13333	1.07843	Protein of unknown function
CAGL0L03846g		DBP2	1.73327	3.18456	1.41459	-1.41468	Ortholog(s) have ATP-dependent RNA helicase activity
CAGL0A02772g		CDC40	1.73214	1.53333	1.125	-1.17647	Ortholog(s) have second spliceosomal transesterification activity
CAGL0J10846g		PCL5	1.72727	3.79487	1.58182	2.39744	Ortholog(s) have cyclin-dependent protein serine/threonine kinase regulator activity
CAGL0K01947g		YER137C	1.72727	1.73913	-1.46667	1.21739	Has domain(s) with predicted nucleic acid binding, zinc ion binding activity
CAGL0H06699g		GUT2	1.71978	2.34207	1.39791	3.22179	Ortholog(s) have glycerol-3-phosphate dehydrogenase activity, role in NADH oxidation, glycerol metabolic process, replicative cell aging and integral component of mitochondrial outer membrane, plasma membrane localization
CAGL0L09911g		CSS1	1.71808	1.75141	1.65356	1.41272	Putative adhesin-like cell wall protein; 5 tandem repeats; predicted GPI-anchor
CAGL0F01419g	AUS1	AUS1	1.71661	1.90146	1.7619	1.17974	ATP-binding cassette transporter involved in sterol uptake
CAGL0H02387g			1.71523	1.55962	1.80645	7.46086	Putative trehalose-6-phosphate synthase/phosphatase subunit; gene is upregulated in azole-resistant strain
CAGL0I05874g			1.7138	3.92061	1.31535	3.53553	Haloacid dehalogenase-like hydrolase
CAGL0K04697g		STP3	1.70588	1.6255	1.19608	1.48207	Ortholog(s) have sequence-specific DNA binding activity, role in filamentous growth and nucleus localization
CAGL0D06512g		CDC25	1.70201	2.00773	1.69409	3.6952	Putative membrane bound guanine nucleotide exchange factor; gene is upregulated in azole-resistant strain
CAGL0J08316g		MET2	1.69721	2.86347	1.68327	4.51845	Ortholog(s) have homoserine O-acetyltransferase activity, role in homoserine metabolic process, methionine biosynthetic process, regulation of DNA methylation and cytosol localization
CAGL0K09680g		FYV6	1.69231	1.54545	1.76923	1.13636	Ortholog(s) have role in double-strand break repair via nonhomologous end joining and nucleus localization
CAGL0F06897g		YIR035C	1.69168	1.66913	1.56187	1.04806	Putative protein with alcohol dehydrogenase domain; gene is downregulated in azole-resistant strain
CAGL0M05665g		PBI2	1.69136	1.94	1.09877	3.43	Ortholog(s) have endopeptidase inhibitor activity, role in regulation of proteolysis, vacuole fusion, non-autophagic and fungal-type vacuole, nucleus localization
CAGL0D04246g		VPS20	1.69048	2.425	1.42857	1.9	Ortholog(s) have role in cellular response to lithium ion, cellular response to pH, filamentous growth of a population of unicellular organisms in response to neutral pH and intralumenal vesicle formation, more
CAGL0L02453g			1.68686	1.52463	1.26289	1.66771	Protein of unknown function
CAGL0M02343g		ATG5	1.68421	2.36975	1.69298	1.83193	Ortholog(s) have Atg8 ligase activity, enzyme activator activity
CAGL0E03762g		RIM101	1.68344	2.11086	1.826	2.23503	Ortholog(s) have RNA polymerase II core promoter proximal region sequence-specific DNA binding transcription factor activity involved in negative regulation of transcription, sequence-specific DNA binding activity
CAGL0H10384g		RRP42	1.67925	1.58333	1.64151	1.04545	Ortholog(s) have role in exonucleolytic trimming to generate mature 3'-end of 5.8S rRNA from tricistronic rRNA transcript (SSU-rRNA, 5.8S rRNA, LSU-rRNA), nuclear polyadenylation-dependent tRNA catabolic process, rRNA catabolic process
CAGL0J00429g	COX6	COX6	1.67839	2.34145	1.37916	2.82446	Cytochrome c oxidase subunit VI
CAGL0F03047g		SIP1	1.6756	2.61069	1.52279	3.12214	Ortholog(s) have AMP-activated protein kinase activity, receptor signaling complex scaffold activity
CAGL0C02623g		COX8	1.67532	3.16667	2.79221	3.12821	Ortholog(s) have cytochrome-c oxidase activity, role in mitochondrial electron transport, cytochrome c to oxygen and mitochondrial respiratory chain complex IV, plasma membrane localization
CAGL0A00451g	PDR1	PDR1	1.67508	2.65891	-10.2258	-5.16	Zinc finger transcription factor, activator of drug resistance genes via pleiotropic drug response elements (PDRE); regulates drug efflux pumps and controls multi-drug resistance; gene upregulated and/or mutated in azole-resistant strains
CAGL0L07238g		RPN6	1.67209	2.21053	1.22791	1.68421	Ortholog(s) have structural molecule activity, role in proteasome assembly, ubiquitin-dependent protein catabolic process and nucleus, proteasome regulatory particle, lid subcomplex, proteasome storage granule localization
CAGL0G02717g		SGA1	1.6687	1.74727	1.60163	2.72	Ortholog(s) have glucan 1,4-alpha-glucosidase activity, role in glycogen catabolic process and Golgi apparatus, endoplasmic reticulum, fungal-type vacuole, prospore membrane localization
CAGL0D01837g			1.66667	3	-1.5	2.5
CAGL0J06088g		YNL162W-A	1.66667	2.2	1.44444	2.6	Ortholog(s) have cytoplasm, nucleus localization
CAGL0E04004g		MUP3	1.6619	2.16602	1.41429	3.03089	Ortholog(s) have L-methionine transmembrane transporter activity and role in methionine import
CAGL0J08184g		CAN1	1.66156	1.67024	1.27933	2.50695	Ortholog(s) have arginine transmembrane transporter activity, role in arginine transport, transmembrane transport and membrane raft, mitochondrion, plasma membrane localization
CAGL0D05082g		UBI4	1.65248	1.81538	1.24113	8.36923	Ortholog(s) have protein tag activity and role in cell morphogenesis, cellular response to heat, filamentous growth of a population of unicellular organisms, pathogenesis, phenotypic switching, protein ubiquitination
CAGL0G01969g		VHS3	1.65193	1.63223	1.37569	-1.84773	Ortholog(s) have phosphopantothenoylcysteine decarboxylase activity, protein phosphatase inhibitor activity and role in cellular monovalent inorganic cation homeostasis
CAGL0I03366g		FAP7	1.64846	1.93469	1.78157	-1.50307	Ortholog(s) have ATP binding, nucleoside-triphosphatase activity
CAGL0D02420g		SRN2	1.64706	1.67647	1.38235	2.44118	Ortholog(s) have role in protein targeting to membrane, protein targeting to vacuole and ESCRT I complex localization
CAGL0I00110g			1.64048	1.55803	1.64812	2.30885	Putative adhesin-like with multiple tandem repeats; ORF appears artificially broken into fragments due to sequencing errors; belongs to adhesin cluster III; predicted GPI-anchor
CAGL0H02343g		SAP30	1.64	2.08571	1.73	2.04762	Ortholog(s) have histone deacetylase activity
CAGL0L10186g		TMC1	1.63861	3.33333	1.82178	6.53659	Putative stress-induced protein; gene is upregulated in azole-resistant strain
CAGL0L00935g	APQ12	APQ12	1.63768	1.85882	1.47826	1.61176	Ortholog(s) have role in cellular lipid metabolic process, mRNA export from nucleus, nuclear envelope organization and endoplasmic reticulum, nuclear envelope localization
CAGL0A02233g	HXT4/6/7		1.63591	3.13815	1.11877	3.04421	Has domain(s) with predicted substrate-specific transmembrane transporter activity, transmembrane transporter activity, role in transmembrane transport and integral component of membrane, membrane localization
CAGL0K04257g		RME1|VMA9	1.63014	2.55328	1.83105	4.43033	Ortholog(s) have ATPase activity, coupled to transmembrane movement of ions, RNA polymerase II core promoter proximal region sequence-specific DNA binding, sequence-specific DNA binding RNA polymerase II transcription factor activity
CAGL0A02211g	HXT6/7		1.62468	2.42275	1.01875	2.8686	Has domain(s) with predicted substrate-specific transmembrane transporter activity, transmembrane transporter activity, role in transmembrane transport and integral component of membrane, membrane localization
CAGL0H09328g		QCR9	1.62097	2.35789	-1.03333	3.02105	Ortholog(s) have ubiquinol-cytochrome-c reductase activity and role in aerobic respiration, iron-sulfur cluster assembly, mitochondrial electron transport, ubiquinol to cytochrome c
CAGL0E05456g			1.61991	1.90456	1.77376	-3.59701	Has domain(s) with predicted DNA binding activity
CAGL0J09306g		VCX1	1.61675	1.68474	1.33284	2.7801	Ortholog(s) have calcium:proton antiporter activity, potassium:proton antiporter activity and role in calcium ion transport, cellular calcium ion homeostasis, transmembrane transport
CAGL0G03531g		SPR6	1.61538	1.60606	1.32308	-1.0102	Ortholog(s) have mitochondrion localization
CAGL0L09086g		CIT3	1.61224	1.75694	1.13265	1.5	Ortholog(s) have 2-methylcitrate synthase activity, citrate (Si)-synthase activity, role in propionate catabolic process, 2-methylcitrate cycle, tricarboxylic acid cycle and mitochondrion localization
CAGL0L09185g		YFR006W	1.60784	2.15385	1.14706	1.65934	Ortholog(s) have cytoplasm localization
CAGL0D05522g		EMC6	1.60377	1.96341	1.0566	1.29878	Ortholog(s) have role in protein folding in endoplasmic reticulum and ER membrane protein complex localization
CAGL0L01485g		GSF2	1.60311	2.5164	1.19144	2.54308	Putative protein of the ER membrane involved in hexose transporter secretion; gene is upregulated in azole-resistant strain
CAGL0H00286g		YPR172W	1.60294	2.27586	1.10294	1.2931	Ortholog(s) have cytoplasm, nucleus localization
CAGL0K10604g		CMK2	1.60019	2.03088	1.24611	2.00182	Ortholog(s) have calmodulin-dependent protein kinase activity, role in cellular response to oxidative stress, fungal-type cell wall organization, protein phosphorylation and cytoplasm localization
CAGL0C02233g		MXR1	1.6	3.50962	1.84262	3.86058	Ortholog(s) have L-methionine-(S)-S-oxide reductase activity, peptide-methionine (S)-S-oxide reductase activity and role in L-methionine biosynthetic process from methionine sulphoxide, cellular response to hydrogen peroxide
CAGL0F03135g		RPN9	1.6	2.26168	1.51707	2.33178	Ortholog(s) have structural molecule activity, role in proteasome assembly, ubiquitin-dependent protein catabolic process and nucleus, proteasome regulatory particle, lid subcomplex, proteasome storage granule localization
CAGL0M11473g			1.6	2.22222	1.4	-2.25
CAGL0M08404g		TPK3	1.59516	2.02346	1.46021	-1.18403	Ortholog(s) have cAMP-dependent protein kinase activity and role in Ras protein signal transduction, mitochondrion organization, protein kinase A signaling, protein phosphorylation
CAGL0G05467g		GCR2	1.59259	1.78846	1.13757	2.86538	Ortholog(s) have RNA polymerase II activating transcription factor binding, RNA polymerase II transcription factor binding transcription factor activity
CAGL0A04829g			1.58923	3.17824	1.19958	5.4936	Putative hexokinase isoenzyme 2; protein differentially expressed in azole resistant strain
CAGL0G04807g		VAM3	1.58152	1.67532	1.16848	2.11039	Ortholog(s) have SNAP receptor activity
CAGL0L06204g		COX13	1.57903	1.89968	1.18226	2.35533	Ortholog(s) have cytochrome-c oxidase activity, enzyme regulator activity, role in aerobic respiration, mitochondrial respiratory chain supercomplex assembly and mitochondrial respiratory chain complex IV, plasma membrane localization
CAGL0H08844g		DDR48	1.57692	1.66355	1.6	15.2336	Putative adhesin-like protein
CAGL0F04477g		PRE7	1.57558	2.17188	1.48547	2.21094	Ortholog(s) have role in proteasomal ubiquitin-independent protein catabolic process, proteasome-mediated ubiquitin-dependent protein catabolic process and cytosol, nucleus, proteasome core complex, beta-subunit complex localization
CAGL0C05489g		GYP7	1.57466	1.7459	1.28959	2.36475	Ortholog(s) have GTPase activator activity, role in regulation of vacuole fusion, non-autophagic, vesicle-mediated transport and cytosol, nucleus localization
CAGL0C03916g			1.57303	1.64957	1.31461	2.12821	Has domain(s) with predicted role in protein glycosylation
CAGL0H07997g	KNH1	KNH1	1.57288	1.826	1.49538	1.41593	Protein involved in cell wall beta 1,6-glucan synthesis, similar to Kre9p,
CAGL0B00858g		STE50	1.57097	3.01338	1.53548	3.76923	Ortholog(s) have SAM domain binding, protein kinase regulator activity
CAGL0J07216g		RAD17	1.56627	2.10959	1.25301	1.75342	Ortholog(s) have double-stranded DNA binding activity and role in double-strand break repair, intra-S DNA damage checkpoint, mitotic DNA replication checkpoint, mitotic G2 DNA damage checkpoint, reciprocal meiotic recombination
CAGL0G04543g		VPS60	1.56522	1.93258	1.69565	1.77528	Ortholog(s) have role in cellular response to drug, filamentous growth, late endosome to vacuole transport via multivesicular body sorting pathway and fungal-type vacuole membrane localization
CAGL0L06754g		SUP45	1.55836	1.71756	1.3911	-1.2496	Ortholog(s) have translation release factor activity, codon specific activity and role in DNA-templated transcription, termination, asexual sporulation resulting in formation of a cellular spore, cytoplasmic translational termination
CAGL0D06688g	ALD4	ALD4	1.55675	2.1226	1.26714	3.89451	Ortholog(s) have aldehyde dehydrogenase (NAD) activity, aldehyde dehydrogenase [NAD(P)+] activity and role in NADPH regeneration, acetate biosynthetic process, ethanol metabolic process, pyruvate metabolic process
CAGL0I00836g			1.5558	1.59459	1.28884	3.38378	Ortholog(s) have Golgi apparatus, endoplasmic reticulum, fungal-type vacuole membrane localization
CAGL0G02893g		POS5	1.55464	1.68864	1.54918	1.95	Ortholog(s) have NADH kinase activity, role in NADP biosynthetic process, cellular response to oxidative stress and mitochondrial matrix localization
CAGL0D06402g	MET15	MET17	1.55359	2.22909	1.80801	6.57521	O-acetyl homoserine sulfhydrylase (OAHSH), ortholog of S. cerevisiae MET17; required for utilization of inorganic sulfate as sulfur source; able to utilize cystine as a sulfur source while S. cerevisiae met15 mutants are unable to do so
CAGL0F06941g	PYC1		1.54976	2.89428	1.5992	4.47744	Putative pyruvate carboxylase isoform; gene is upregulated in azole-resistant strain
CAGL0K04103g		CAX4	1.54852	1.7027	1.173	1.27365	Ortholog(s) have dolichyldiphosphatase activity, role in lipid biosynthetic process, protein N-linked glycosylation and integral component of endoplasmic reticulum membrane localization
CAGL0I09702g		MCH5	1.54808	1.76035	1.70433	1.13943	Ortholog(s) have riboflavin transporter activity, role in riboflavin transport and plasma membrane localization
CAGL0L03289g			1.54764	1.86633	1.37053	-1.15158	Protein of unknown function
CAGL0K10868g	CTA1	CTA1	1.54406	1.64484	1.96703	4.66342	Putative catalase A; gene is downregulated in azole-resistant strain; regulated by oxidative stress and glucose starvation; protein abundance increased in ace2 mutant cells
CAGL0E01881g	YPS11		1.54151	1.96781	1.50447	3.48391	Putative aspartic protease; member of a YPS gene cluster that is required for virulence in mice; induced in response to low pH and high temperature
CAGL0F01243g		MDM38	1.53488	2.05156	1.24186	2.66562	Ortholog(s) have ribosome binding activity
CAGL0M05445g		COS111	1.53369	1.5854	1.29515	2.98886	Ortholog(s) have role in signal transduction and mitochondrion localization
CAGL0H05379g		GCR1	1.53212	1.82252	1.10397	-1.46077	Ortholog(s) have RNA polymerase II core promoter proximal region sequence-specific DNA binding, more
CAGL0B03443g		MCP2	1.53143	1.67774	1.34857	3.49834	Ortholog(s) have role in lipid homeostasis, mitochondrion organization and integral component of mitochondrial membrane, mitochondrial inner membrane localization
CAGL0D02156g		GNA1	1.53005	1.9171	1.19672	2.23834	Ortholog(s) have glucosamine 6-phosphate N-acetyltransferase activity, role in UDP-N-acetylglucosamine biosynthetic process, pathogenesis and cytosol, nucleus localization
CAGL0J02530g			1.52941	2.27132	1.92235	4.41085	Putative adhesion protein; predicted GPI-anchor; belongs to adhesin cluster VI
CAGL0F00605g	GLK1	EMI2	1.52824	2.88776	1.16234	7.9139	Aldohexose specific glucokinase
CAGL0J04048g			1.528	1.66667	1.472	1.82576	Has domain(s) with predicted iron ion binding, iron-sulfur cluster binding activity and role in iron-sulfur cluster assembly
CAGL0L08932g	LSP1	LSP1	1.52772	1.89427	1.29131	2.9013	Long chain base-responsive inhibitor of protein kinases; protein abundance decreased in ace2 mutant cells
CAGL0L04378g		PNS1	1.5269	1.50406	1.35586	2.08806	Ortholog(s) have plasma membrane localization
CAGL0K06985g		ERT1	1.52586	2.17089	1.57759	1.08861	Ortholog(s) have RNA polymerase II core promoter proximal region sequence-specific DNA binding transcription factor activity involved in negative regulation of transcription, more
CAGL0J04554g			1.5254	4.11215	1.77273	5.71846	Has domain(s) with predicted catalytic activity, pyridoxal phosphate binding, transaminase activity and role in biosynthetic process, cellular amino acid metabolic process
CAGL0F04741g			1.525	1.67304	1.32292	3.32314	Ortholog(s) have calmodulin binding, calmodulin-dependent protein kinase activity
CAGL0K10824g		YLR149C	1.51832	1.51796	1.10733	2.58034	Ortholog of S. cerevisiae : YLR149C, C. albicans SC5314 : C7_03280C_A, C. dubliniensis CD36 : Cd36_72930, C. parapsilosis CDC317 : CPAR2_704080 and Candida tenuis NRRL Y-1498 : CANTEDRAFT_112372
CAGL0H09768g		FMP52	1.51505	2.78827	1.12709	1.7329	Ortholog(s) have endoplasmic reticulum, mitochondrial outer membrane localization
CAGL0F02717g	PDH1	PDR15	1.5114	2.14579	-1.16994	5.10068	Multidrug transporter, predicted plasma membrane ATP-binding cassette (ABC) transporter; regulated by Pdr1p; involved in fluconazole resistance
CAGL0M12837g		SER33	1.51086	1.77114	1.57655	2.08968	Ortholog(s) have phosphoglycerate dehydrogenase activity, role in serine family amino acid biosynthetic process and cytosol localization
CAGL0D00198g		BDH1	1.50811	2.45823	1.08378	4.58734	Ortholog(s) have (R,R)-butanediol dehydrogenase activity, role in butanediol biosynthetic process and cytoplasm localization
CAGL0G01672g		RPN7	1.5074	1.56105	1.35335	1.95132	Ortholog(s) have structural molecule activity, role in positive regulation of mitotic metaphase/anaphase transition and cytosol, nucleus, proteasome regulatory particle, lid subcomplex localization
CAGL0L05390g		ARC19	1.50664	1.77128	1.4611	2.42553	Ortholog(s) have structural molecule activity and role in Arp2/3 complex-mediated actin nucleation, actin cortical patch assembly, cellular response to drug, spore germination
CAGL0E00231g			1.50592	2.26353	1.59672	-1.06341	Putative adhesin-like protein; contains tandem repeats and a predicted GPI-anchor; belongs to adhesin cluster III
CAGL0D03234g			1.50365	1.97323	1.14532	2.49777	Has domain(s) with predicted phosphatase activity
CAGL0B03047g	ILV5	ILV5	1.50364	1.7598	1.44345	3.06321	Ketol-acid reducto-isomerase; mass spectrometry data indicates this gene is likely to be protein-coding
CAGL0I10200g	PWP3		1.50176	1.93144	1.32764	2.57697	Protein with tandem repeats; putative adhesin-like protein; belongs to adhesin cluster II
CAGL0K06380g			1.5	3.07724	1.63793	5.24797
CAGL0E02937g		CGR1	1.5	2.75	1.91667	1.75	Ortholog(s) have role in cellular response to drug, rRNA processing and nucleolus, preribosome, large subunit precursor localization
CAGL0B00374g		ADF1	1.5	2.66667	1.5	1.16667	Ortholog(s) have RNA polymerase II regulatory region DNA binding activity
CAGL0I05434g		TOA2	1.5	2.41176	-1.55556	-1.54545	Ortholog(s) have TBP-class protein binding, TBP-class protein binding RNA polymerase II transcription factor activity involved in preinitiation complex assembly activity
