# Supplementary material for: Jjj1 Is a Negative Regulator of Pdr1-Mediated Fluconazole Resistance in Candida glabrata
Source: mSphere. 2018 Feb 21;3(1):e00466-17. doi: 10.1128/mSphere.00466-17 (PMC5821985; doi:10.1128/mSphere.00466-17)
Supplement: TABLE S2 [file sph001182476st2.xlsx]

## Sheet: Table S2
C. glabrata designation	C. glabrata gene names	S. cerevisciae orthologs	SM1jjj1∆ vs SM1 Exp. 1	SM1jjj1∆ vs SM1 Exp. 2	SM1jjj1∆pdr1∆ vs SM1 Exp. 1	SM1jjj1∆pdr1∆ vs SM1 Exp. 2
CAGL0J07370g		JJJ1	-19.95	-12.8387	-12.6667	-11.3714	Ortholog(s) have ATPase activator activity and role in endocytosis, rRNA processing, regulation of cell size, ribosomal large subunit biogenesis, ribosomal large subunit export from nucleus
CAGL0B02651g		MET31	-10	-1.57143	-3.33333	-1.83333	Ortholog(s) have core promoter proximal region sequence-specific DNA binding, sequence-specific transcription regulatory region DNA binding RNA polymerase II transcription factor recruiting transcription factor activity
CAGL0L01023g			-8	-2.33333	-2	1.28571	Protein of unknown function
CAGL0B02475g	PHO84	PHO84	-7.69583	-3.74638	-2.98867	-1.1244	Ortholog(s) have inorganic phosphate transmembrane transporter activity, manganese ion transmembrane transporter activity, phosphate:proton symporter activity, selenite:proton symporter activity
CAGL0M07359g		LEE1	-7	-1.71429	1.14286	1.08333	Has domain(s) with predicted nucleic acid binding, zinc ion binding activity
CAGL0F00116g			-6	-1.8	-2	-2.25	Protein of unknown function
CAGL0L11990g		GRX4	-5.46154	-2.90476	-2.36667	2.36066	Ortholog(s) have RNA polymerase II activating transcription factor binding, disulfide oxidoreductase activity
CAGL0M10912g		HUB1	-5	-1.5	-1.66667	1.16667	Ortholog(s) have protein tag activity, role in cell morphogenesis involved in conjugation with cellular fusion, cellular protein modification process, mRNA cis splicing, via spliceosome and cytosol, mating projection, nucleus localization
CAGL0I01936g		SPO16	-4.66667	-4.66667	-1.75	-1.4	Ortholog(s) have role in ascospore formation, positive regulation of protein sumoylation, regulation of reciprocal meiotic recombination, synaptonemal complex assembly and condensed nuclear chromosome localization
CAGL0J00451g			-4.60606	-2.03797	-2.64348	1.81366	Putative glyceraldehyde-3-phosphate dehydrogenase; protein differentially expressed in azole resistant strain; expression downregulated in biofilm vs planktonic cell culture
CAGL0K01529g		SLM3	-4.40741	-2.61667	-2.26667	-1.74444	Ortholog(s) have tRNA (5-methylaminomethyl-2-thiouridylate)-methyltransferase activity, role in mitochondrial tRNA thio-modification and mitochondrion localization
CAGL0G00105g			-4.33333	-1.5	-1.3	-3.75	Protein of unknown function
CAGL0G08734g		RPL9B	-4.27083	-4.09574	-4.01961	-3.88889	Ortholog(s) have structural constituent of ribosome activity, role in cytoplasmic translation and cytosolic large ribosomal subunit, nucleus localization
CAGL0A03102g	ARO10	ARO10	-4.16728	-3.41057	-2.1505	-3.1144	Ortholog(s) have phenylpyruvate decarboxylase activity
CAGL0M00308g			-4	-6	-2	1	Protein of unknown function
CAGL0D00105g			-4	-2	-1.71429	-1.14286	Protein of unknown function
CAGL0D00869g			-4	-1.75	1	-3.5
CAGL0F09141g			-4	-1.66667	-4	1.4	Protein of unknown function
CAGL0G06050g			-3.95349	-3.59091	-1.78947	3.97468	Protein of unknown function
CAGL0L13431g			-3.92308	-2.375	-2.31818	-7.125
CAGL0H06809g		VPS51	-3.75	-2.14286	1.06667	1.33333	Putative component of Golgi-associated retrograde protein complex; gene is upregulated in azole-resistant strain
CAGL0M00792g			-3.71429	-1.9	-1.85714	-2.11111	Protein of unknown function
CAGL0J09174g		YDL186W	-3.5	-2	-1.75	-1.33333	Ortholog of S. cerevisiae : YDL186W and Saccharomyces cerevisiae S288C : YDL186W
CAGL0A00627g		ERP6	-3.41667	-2.69231	-2.92857	-2.05882	Ortholog(s) have role in ER to Golgi vesicle-mediated transport and mitochondrion localization
CAGL0G00946g		ERV1	-3.3	-9.75	-1.43478	-3.9	Ortholog(s) have flavin-linked sulfhydryl oxidase activity and role in cellular iron ion homeostasis, cellular response to oxidative stress, protein import into mitochondrial intermembrane space
CAGL0C00110g	EPA6		-3.08	-1.55172	-3.34783	1.11111	Sub-telomerically encoded adhesin with a role in cell adhesion; binds to ligands containing a terminal galactose residue; expressed during murine urinary tract infection, biofilm-upregulated; belongs to adhesin cluster I
CAGL0I03520g		YDL157C	-3	-2.2	-1.28571	1	Ortholog(s) have mitochondrion localization
CAGL0I02068g		REC104	-3	-2	1.16667	1.16667	Ortholog(s) have role in reciprocal meiotic recombination and condensed nuclear chromosome localization
CAGL0I10010g		CUR1	-2.90909	-3.7	-1.6	1	Ortholog(s) have chaperone binding activity, role in cellular response to heat, intracellular protein transport, protein folding, protein localization to nucleus and nucleus localization
CAGL0F08767g			-2.875	-1.8125	-3.28571	-1.70588	Protein of unknown function
CAGL0E04092g	SIT1	ARN1	-2.85018	-5.52595	-2.10647	-2.93875	Putative siderophore-iron transporter with 14 transmembrane domains; required for iron-dependent survival in macrophages; mRNA levels elevated under iron deficiency conditions; plasma membrane localized
CAGL0I01914g			-2.8	-3	-1.4	1.13333	Protein of unknown function
CAGL0D00116g			-2.8	-2.375	-1.4	-1.58333	Protein of unknown function
CAGL0A04389g		CMC2	-2.77778	-1.94872	-1.6129	1.68421	Ortholog(s) have role in mitochondrial respiratory chain complex assembly and mitochondrial intermembrane space, nucleus localization
CAGL0F07755g	CEP3	CEP3	-2.72	-1.59615	1.02941	-1.88636	Centromere binding factor 3b; inner kinetochore protein
CAGL0J11979g			-2.66667	-2.83333	1	-1.88889	Protein of unknown function
CAGL0M04620g			-2.66667	-2.4	-1.14286	1.25
CAGL0L13376g			-2.65573	-6.68005	-2.68947	-2.13594
CAGL0A01243g	GIT1		-2.64858	-3.09198	-2.29472	1.00791	Has domain(s) with predicted transmembrane transporter activity, role in transmembrane transport and integral component of membrane localization
CAGL0I01232g		ERP5	-2.6	-5.875	-2.29412	-5.875	Has domain(s) with predicted role in transport and integral component of membrane localization
CAGL0L11286g		SMA2	-2.57143	-1.61905	-1.28571	-1.41667	Ortholog(s) have role in ascospore wall assembly, spore membrane bending pathway and cytoplasm, prospore membrane localization
CAGL0F00176g			-2.5	-3	-1.36364	1
CAGL0H08624g		MCM16	-2.5	-2.66667	-1.875	-1.28	Ortholog(s) have role in establishment of mitotic sister chromatid cohesion and condensed nuclear chromosome kinetochore localization
CAGL0F05709g		ATC1	-2.5	-1.77778	-2.36111	-1.62712	Ortholog(s) have role in bipolar cellular bud site selection, cellular cation homeostasis and cytoplasm, nucleus localization
CAGL0C04917g		CPA2	-2.49107	-2.18543	-2.17969	1.06667	Ortholog(s) have carbamoyl-phosphate synthase (glutamine-hydrolyzing) activity, role in arginine biosynthetic process and carbamoyl-phosphate synthase complex, mitochondrion localization
CAGL0I09856g		SFG1	-2.39899	-2.92883	-2.72597	-2.12113	Ortholog(s) have role in mitotic cell cycle, pseudohyphal growth and cytoplasm, nucleus localization
CAGL0F05951g		IMP2	-2.38462	-1.65	-1.29167	-1.22222	Ortholog(s) have endopeptidase activity, role in protein processing involved in protein targeting to mitochondrion and mitochondrial inner membrane peptidase complex localization
CAGL0H07139g		MCM21	-2.36	-1.56818	-1.51282	1.28986	Ortholog(s) have role in establishment of mitotic sister chromatid cohesion and COMA complex localization
CAGL0G02387g		PXL1	-2.35849	-2.55357	-1.32979	-1.88158	Ortholog(s) have Rho GDP-dissociation inhibitor activity and role in maintenance of cell polarity, regulation of Rho protein signal transduction
CAGL0A03740g		POX1	-2.35803	-1.60798	-1.81568	1.14364	Ortholog(s) have role in fatty acid beta-oxidation, long-chain fatty acid catabolic process and peroxisomal matrix localization
CAGL0F00110g	AWP10		-2.34783	-1.68085	-2.29787	-1.25397	Putative adhesin-like protein; GPI-anchored; belongs to adhesin cluster V; ORF appears artificially broken into fragments due to sequencing errors but the gene is likely protein-coding based on mass spectrometry data
CAGL0K08602g		SLD2	-2.33333	-2.5	-1.93103	-1.25	Ortholog(s) have DNA replication origin binding, single-stranded DNA binding activity
CAGL0F02849g		RRP17	-2.33333	-2.28571	-1.90909	-2	Ortholog(s) have role in rRNA processing and cytoplasm localization
CAGL0M05533g	DUR1,2	DUR1,2	-2.30625	-1.97507	-2.42763	-1.39804	Ortholog(s) have allophanate hydrolase activity, urea carboxylase activity, role in cellular response to alkaline pH, nitrogen utilization, pathogenesis, urea catabolic process and cytoplasm localization
CAGL0K00781g		YGR210C	-2.29424	-2.35463	-2.83158	-10.798	Ortholog(s) have cytosol, nucleus localization
CAGL0H03025g		PAN2	-2.27869	-2.24675	-2.83673	-1.32061	Ortholog(s) have poly(A)-specific ribonuclease activity, role in nuclear-transcribed mRNA poly(A) tail shortening, postreplication repair and PAN complex localization
CAGL0A03828g		RAX1	-2.26829	-3.08824	-1.36765	-1.41892	Ortholog(s) have role in cellular bud site selection and cellular bud neck, endoplasmic reticulum localization
CAGL0M06193g		SWD3	-2.25581	-2.225	-1.42647	-1.97778	Ortholog(s) have histone methyltransferase activity (H3-K4 specific) activity, role in chromatin silencing at telomere, histone H3-K4 methylation, telomere maintenance and Set1C/COMPASS complex localization
CAGL0D06336g		TYW3	-2.25	-2.15385	-1.125	-1.64706	Ortholog(s) have tRNA methyltransferase activity, role in tRNA methylation, wybutosine biosynthetic process and cytosol, nucleus localization
CAGL0K03619g		SPC24	-2.25	-2.125	-2.25	-1.41667	Ortholog(s) have structural constituent of cytoskeleton activity, role in chromosome segregation, microtubule nucleation and Ndc80 complex, condensed nuclear chromosome kinetochore localization
CAGL0C02211g	UTR2	UTR2	-2.21864	-3.17961	-2.27574	-2.26644	Putative glycoside hydrolase of the Crh family; predicted GPI-anchor
CAGL0C05115g	ARG1	ARG1	-2.18646	-1.85502	-2.10226	-1.08367	Argininosuccinate synthetase
CAGL0B04675g		YCL001W-B	-2.18605	-4.42857	-3.13333	1.11613	Has domain(s) with predicted role in RNA surveillance, nuclear-transcribed mRNA catabolic process, no-go decay, nuclear-transcribed mRNA catabolic process, non-stop decay
CAGL0K09570g			-2.1746	-1.69903	-1.67073	-2.5	Has domain(s) with predicted phosphotransferase activity, for other substituted phosphate groups activity, role in phospholipid biosynthetic process and membrane localization
CAGL0I08613g	DUR3		-2.15347	-3.09847	-2.16748	-5.68675	Putative plasma membrane polyamine transporter
CAGL0J06402g			-2.14286	-1.76923	-1.55172	1.04348	Has domain(s) with predicted catalytic activity, homocitrate synthase activity and role in lysine biosynthetic process via aminoadipic acid
CAGL0L12782g		DIG1	-2.12245	-1.5858	-1.84615	-5.36	Ortholog(s) have DNA binding, transcription factor binding activity
CAGL0B02717g		ACS2	-2.10852	-2.52235	-1.96118	-2.35689	Ortholog(s) have acetate-CoA ligase activity, acid-ammonia (or amide) ligase activity and role in acetate catabolic process, acetyl-CoA biosynthetic process, carbon utilization, histone acetylation, replicative cell aging
CAGL0L01243g		GDA1	-2.10662	-1.91989	-2.00615	-4.85811	Ortholog(s) have guanosine-diphosphatase activity, uridine-diphosphatase activity
CAGL0L10648g		CLN2	-2.09639	-3.71154	-1.91209	-1.38849	Ortholog(s) have cyclin-dependent protein serine/threonine kinase regulator activity
CAGL0J00968g			-2.08696	-2.69231	-1.71429	-1.75
CAGL0M08602g		CCC2	-2.08565	-1.63043	-1.77737	-1.3834	Ortholog(s) have cation-transporting ATPase activity, copper ion binding activity and role in cellular iron ion homeostasis, copper ion export, pigment metabolic process involved in developmental pigmentation
CAGL0F08019g	PEX21		-2.05556	-2.1875	-2.84615	-1.66667	Protein of unknown function
CAGL0M09383g		SEA4	-2.03448	-1.90541	-1.21649	-1.21552	Ortholog(s) have Seh1-associated complex, cytosol, extrinsic component of fungal-type vacuolar membrane localization
CAGL0M03311g		GTT3	-2.01786	-2.10811	-2.26	-2.19718	Ortholog(s) have plasma membrane localization
CAGL0L09581g		DUT1	-2.01493	-1.79661	-1.95652	-3.78571	Ortholog(s) have dITP diphosphatase activity, dUTP diphosphatase activity, role in dITP catabolic process, dUTP catabolic process and cytoplasm, nucleus localization
CAGL0M07854g		LSM8	-2	-7	1	-1.75	Ortholog(s) have RNA binding activity, role in mRNA splicing, via spliceosome and U4/U6 x U5 tri-snRNP complex, U6 snRNP, nucleolus localization
CAGL0L09999g		BSC2	-2	-3.66667	-2	1.27273	Ortholog(s) have lipid particle localization
CAGL0M00110g	AWP11		-2	-2.33333	-2.66667	-1.75	Putative adhesin-like protein; GPI-anchored; belongs to adhesin cluster V; ORF appears artificially broken into fragments due to sequencing errors but the gene is likely protein-coding based on mass spectrometry data
CAGL0L06050g		MND1	-2	-2.3	-2.66667	-2.55556	Ortholog(s) have double-stranded DNA binding activity, role in reciprocal meiotic recombination and condensed nuclear chromosome localization
CAGL0J06006g		GIM3	-2	-2	-2	1.125	Ortholog(s) have tubulin binding activity, role in positive regulation of transcription elongation from RNA polymerase II promoter, tubulin complex assembly and cytoplasm, prefoldin complex localization
CAGL0G03289g	SSA3	SSA4	-2	-1.53925	-1.69231	1.66297	Heat shock protein of the HSP70 family
CAGL0E01969g		SMF1	-1.99861	-2.5781	-2.08715	-1.70645	Ortholog(s) have inorganic cation transmembrane transporter activity, solute:proton symporter activity
CAGL0D06314g			-1.99149	-1.63869	-1.53443	-1.0716	Has domain(s) with predicted DNA binding, RNA binding activity and role in RNA metabolic process
CAGL0B02145g		SKG6	-1.98457	-6.2367	-1.67426	-3.59961	Ortholog(s) have cell cortex, cellular bud neck, cellular bud tip, incipient cellular bud site, integral component of membrane localization
CAGL0J00517g		RRM3	-1.98182	-2.32	-1.75806	-1.73134	Ortholog(s) have ATP-dependent DNA helicase activity and role in DNA replication, G-quadruplex DNA unwinding, mitochondrial genome maintenance, replication fork progression beyond termination site
CAGL0I04818g		CHS2	-1.98071	-1.71905	-1.70637	-1.23842	Ortholog(s) have chitin synthase activity
CAGL0I10791g		ARG3	-1.97561	-2.09091	-1.5283	1.18634	Ortholog(s) have ornithine carbamoyltransferase activity, role in arginine biosynthetic process via ornithine, asexual sporulation and cytosol, mitochondrial matrix localization
CAGL0F04323g		POL12	-1.97024	-3.2551	-1.70619	-2.36296	Ortholog(s) have DNA-directed DNA polymerase activity, role in DNA replication initiation, telomere capping and alpha DNA polymerase:primase complex, cytosol, nuclear envelope localization
CAGL0B04851g		BUD3	-1.95455	-2.03597	-1.93985	-1.10547	Ortholog(s) have role in axial cellular bud site selection, cytogamy and cellular bud neck contractile ring localization
CAGL0M00682g		YLR446W	-1.94118	-2.53333	1.0303	-1.08571	Has domain(s) with predicted ATP binding, phosphotransferase activity, alcohol group as acceptor activity and role in carbohydrate metabolic process
CAGL0L01793g		SPC42	-1.94118	-1.88462	-1.13793	-1.68966	Ortholog(s) have structural constituent of cytoskeleton activity, role in microtubule nucleation, spindle pole body duplication and central plaque of spindle pole body, intermediate layer of spindle pole body localization
CAGL0L01551g		SUR7	-1.92633	-2.03614	-1.88071	-2.59777	Ortholog(s) have role in ascospore formation, cellular response to biotic stimulus, cellular response to chemical stimulus, cellular response to glucose starvation and cellular response to neutral pH, more
CAGL0D03256g			-1.92135	-1.96667	-1.61321	-1.5	Has domain(s) with predicted role in lipid metabolic process
CAGL0I03784g		CRD1	-1.92105	-1.91892	1.0274	1.49296	Ortholog(s) have cardiolipin synthase activity, role in cellular ion homeostasis, lipid biosynthetic process, mitochondrial membrane organization and mitochondrion localization
CAGL0J05104g		YHC3	-1.92	-2.6875	-1.14286	1.27907	Ortholog(s) have role in actin cortical patch localization, arginine transport, cellular protein localization, endocytosis, late endosome to vacuole transport and lysine transport, more
CAGL0A04081g		YLR194C	-1.91431	-2.45037	-1.80775	-1.70865	Predicted GPI-linked cell wall protein
CAGL0L08184g	FEN1		-1.90013	-1.91848	-1.74839	-4.56535	Predicted fatty acid elongase with role in sphingolipid biosynthetic process; mutants show reduced sensitivity to caspofungin and increased sensitivity to micafungin
CAGL0D05918g	ATF2	ATF2	-1.89558	-2.29386	-1.4613	-2.8895	Putative alcohol acetyltransferase involved in steroid detoxification; gene is upregulated in azole-resistant strain
CAGL0E04818g		MFB1	-1.89352	-1.5259	-1.78603	-1.98446	Ortholog(s) have role in mitochondrion organization and extrinsic component of mitochondrial outer membrane localization
CAGL0F08591g		NKP2	-1.88889	-2.77778	-1.54545	-2.08333	Ortholog(s) have role in chromosome segregation and kinetochore, spindle pole body localization
CAGL0F07843g		GPI10	-1.8705	-1.84324	-2.04724	-1.98256	Ortholog(s) have dolichyl-phosphate-mannose-glycolipid alpha-mannosyltransferase activity, role in GPI anchor biosynthetic process and endoplasmic reticulum localization
CAGL0M11550g		CDC45	-1.86486	-2.71429	-1.76923	-2.11111	Ortholog(s) have DNA replication origin binding, chromatin binding, single-stranded DNA binding activity
CAGL0K03355g		SRT1	-1.85714	-2.28571	1.30769	1.125	Ortholog(s) have dehydrodolichyl diphosphate synthase activity, role in isoprenoid biosynthetic process, protein glycosylation and lipid particle localization
CAGL0H08712g			-1.84848	-3.86957	-1.69444	-2.54286	Has domain(s) with predicted phosphatidylinositol binding activity and role in cell communication
CAGL0G03685g			-1.84783	-1.64815	1.38824	-1.39062	Protein of unknown function
CAGL0M09207g		STE18	-1.84615	-1.5	-2.18182	1.41667	Ortholog(s) have signal transducer activity
CAGL0L07348g		POL3	-1.84354	-1.76531	-1.14346	-3.08929	Ortholog(s) have 3'-5'-exodeoxyribonuclease activity, DNA-directed DNA polymerase activity and role in DNA replication, removal of RNA primer, DNA-dependent DNA replication maintenance of fidelity, RNA-dependent DNA replication
CAGL0M06677g		HHF2	-1.84211	-9.41667	-1.89189	-3.22857	Ortholog(s) have role in histone H3-K79 methylation, sexual sporulation resulting in formation of a cellular spore and nucleus localization
CAGL0D01716g		POL30	-1.83665	-2.37037	-1.57338	-2.83186	Ortholog(s) have DNA polymerase processivity factor activity
CAGL0D00528g		FAS1	-1.83162	-1.76918	-1.83312	-1.48933	Ortholog(s) have 3-hydroxyacyl-[acyl-carrier-protein] dehydratase activity, [acyl-carrier-protein] S-acetyltransferase activity and [acyl-carrier-protein] S-malonyltransferase activity, more
CAGL0F01793g	ERG3	ERG3	-1.82732	-1.64038	-1.19602	-4.84159	Delta 5,6 sterol desaturase; C-5 sterol desaturase; predicted transmembrane domain and endolasmic reticulum (ER) binding motif; gene used for molecular typing of C. glabrata strain isolates
CAGL0K05599g		DIA2	-1.82609	-1.53226	-1.71429	-1.69643	Ortholog(s) have DNA replication origin binding, ubiquitin-protein transferase activity
CAGL0F00363g	OPI3	OPI3	-1.82495	-1.61274	-1.77148	1.76619	Ortholog(s) have phosphatidyl-N-dimethylethanolamine N-methyltransferase activity, phosphatidyl-N-methylethanolamine N-methyltransferase activity and role in cleistothecium development, phosphatidylcholine biosynthetic process
CAGL0K05973g	HSP60	HSP60	-1.81604	-2.31523	-1.9708	-1.22345	Heat shock protein 60, mitochondrial precursor; putative chaperonin
CAGL0H10054g		YBR053C	-1.80039	-1.52779	-1.69939	1.07762	Ortholog of S. cerevisiae : YBR053C, C. albicans SC5314 : C4_02760C_A/CGR1, C. dubliniensis CD36 : Cd36_42630, C. parapsilosis CDC317 : CPAR2_400280 and Candida tenuis NRRL Y-1498 : CANTEDRAFT_113139
CAGL0H09482g			-1.8	-2.66667	-1.8	-1.14286	Protein of unknown function
CAGL0J11572g	NUF2	NUF2	-1.8	-1.81481	1	-1.4	Putative spindle pole body protein
CAGL0I02134g	PEX21B	PEX18	-1.79956	-1.69762	-1.27273	-1.39115	Ortholog(s) have role in protein import into peroxisome matrix and cytosol, peroxisome localization
CAGL0M09086g		BUD4	-1.79704	-2.29399	-1.71717	-1.58951	Ortholog(s) have GTP binding, cell adhesion molecule binding activity
CAGL0G08668g		SUN4	-1.79461	-6.64384	-1.53097	-5.63953	Ortholog(s) have glucan endo-1,3-beta-D-glucosidase activity
CAGL0F05533g		CBS2	-1.7907	-2	-1.83333	1.45192	Ortholog(s) have translation regulator activity and role in mitochondrial respiratory chain complex III biogenesis, positive regulation of mitochondrial translation
CAGL0M11858g		SPC25	-1.78947	-2.41667	-1.78947	-2.23077	Ortholog(s) have structural constituent of cytoskeleton activity, role in chromosome segregation, microtubule nucleation and Ndc80 complex, condensed nuclear chromosome kinetochore localization
CAGL0J03740g		SSP2	-1.78947	-1.71429	-2	-1.02857	Ortholog(s) have role in ascospore wall assembly, positive regulation of protein autophosphorylation and ascospore wall, prospore membrane localization
CAGL0A04169g		MMR1	-1.78864	-1.51143	-1.60169	-1.5744	Ortholog(s) have role in mitochondrion inheritance and cellular bud neck, incipient cellular bud site, mitochondrial outer membrane localization
CAGL0E01023g		CWC15	-1.78261	-1.65714	-1.05128	-1.65714	Ortholog(s) have RNA binding activity, role in mRNA cis splicing, via spliceosome and Prp19 complex, U2-type spliceosomal complex localization
CAGL0B00242g		HMLALPHA1	-1.77778	-1.90909	-1.6	-1.3125	Alpha-domain mating-type protein alpha1p
CAGL0J11638g		CDC5	-1.77778	-1.61538	-1.53043	-1.0678	Ortholog(s) have enzyme activator activity, protein kinase activity
CAGL0F02585g		URH1	-1.77654	-2.7931	-2.49412	-1.07427	Ortholog(s) have nicotinamide riboside hydrolase activity, nicotinic acid riboside hydrolase activity, uridine nucleosidase activity
CAGL0G09801g		DPB2	-1.77612	-3.34783	-1.12264	-2.02632	Ortholog(s) have DNA-directed DNA polymerase activity, double-stranded DNA binding, single-stranded DNA binding activity
CAGL0K06457g		RMT2	-1.77419	-1.56818	1.10909	-1.60465	Ortholog(s) have protein-arginine N5-methyltransferase activity, role in peptidyl-arginine methylation and cytosol, nucleus localization
CAGL0F05731g		PLP1	-1.75	-1.66667	-1.75	1.02857	Ortholog(s) have G-protein beta/gamma-subunit complex binding activity, role in positive regulation of transcription from RNA polymerase II promoter by pheromones, protein folding and cytosol, nucleus localization
CAGL0K07876g		MDM36	-1.74885	-2.5661	-1.00132	1.30647	Ortholog(s) have role in mitochondrial fission, mitochondrion inheritance and mitochondrion localization
CAGL0I05940g		SFH5	-1.74747	-3.14516	-1.32061	-1.68103	Ortholog(s) have phosphatidylinositol transporter activity
CAGL0I09328g		TSC10	-1.74398	-1.95669	-1.8254	-2.1536	Ortholog(s) have 3-dehydrosphinganine reductase activity, role in 3-keto-sphinganine metabolic process, sphingolipid biosynthetic process and endoplasmic reticulum, lipid particle, mitochondrial outer membrane localization
CAGL0E01331g	SWI5		-1.74044	-2.06557	-1.91826	-1.68901	Transcription factor; mutants display increased fungal burdens in mouse lungs and brain
CAGL0E04268g		YML037C	-1.73684	-2.125	1.06061	-1.34211	Ortholog(s) have clathrin-coated vesicle localization
CAGL0B04873g		DCC1	-1.73333	-2.375	-2	-1.58333	Ortholog(s) have role in attachment of spindle microtubules to kinetochore involved in homologous chromosome segregation, cellular response to DNA damage stimulus, maintenance of DNA trinucleotide repeats, mitotic sister chromatid cohesion
CAGL0G04851g	SUR4	ELO3	-1.7244	-1.87784	-1.75455	-4.00963	Predicted fatty acid elongase involved in production of very long chain fatty acids for sphingolipid biosynthesis; mutants show reduced sensitivity to caspofungin and increased sensitivity to micafungin
CAGL0I04422g		KIN3	-1.72414	-1.86047	-1.16279	-1.56863	Putative protein kinase; gene is upregulated in azole-resistant strain
CAGL0B01243g	MATalpha1	MATALPHA1	-1.72222	-2.11111	-1.63158	-1.1875	Alpha-domain mating-type protein alpha1p; expressed in all MTLalpha strains and not in MTLa strains
CAGL0H07161g		HIM1	-1.72222	-1.62222	-1.63158	-1.97297	Ortholog(s) have role in DNA repair
CAGL0M04499g		PUT1	-1.72186	-1.78913	-1.53304	1.31549	Ortholog(s) have proline dehydrogenase activity, role in proline catabolic process to glutamate and mitochondrion localization
CAGL0B04543g		CRC1	-1.71452	-1.98456	-1.59488	-1.12092	Ortholog(s) have carnitine transmembrane transporter activity, carnitine:acyl carnitine antiporter activity and role in acetate catabolic process, carbon utilization, carnitine transport, fatty acid metabolic process
CAGL0M13805g	MP65	SCW10	-1.71271	-2.76514	-1.51427	-2.26204	65 kDa mannoprotein
CAGL0I02464g		SPC97	-1.7125	-1.76129	-1.49727	-1.72785	Putative component of microtubule-nucleating complex; gene is upregulated in azole-resistant strain
CAGL0M06655g		HHT2	-1.71204	-2.89614	-1.74866	-3.13826	Ortholog(s) have role in DNA methylation, global genome nucleotide-excision repair, mitotic spindle assembly checkpoint, rRNA transcription, regulation of DNA methylation, sexual sporulation resulting in formation of a cellular spore
CAGL0G02409g		SRP40	-1.71165	-2.82826	-1.3981	-3.07565	Ortholog(s) have nucleolus localization
CAGL0M05621g			-1.71053	-1.60494	-1.57576	-1.64557	Ortholog(s) have role in endocytosed protein transport to vacuole, endocytosis, mannosyl-inositol phosphorylceramide biosynthetic process and cis-Golgi network membrane, trans-Golgi network membrane localization
CAGL0H01683g		URC2	-1.70748	-4.28723	-1.05021	-1.25937	Ortholog(s) have sequence-specific DNA binding activity and cytoplasm, nucleus localization
CAGL0C02431g		FIR1	-1.70706	-3.4429	-1.47356	-1.95261	Ortholog(s) have role in mRNA polyadenylation and cellular bud neck localization
CAGL0E04906g		AHA1	-1.70328	-2.04331	-1.36891	-1.13021	Ortholog(s) have ATPase activator activity, chaperone binding activity, role in cellular response to heat, protein folding and cytosol localization
CAGL0F04092g			-1.7	-1.83333	1.05882	1.03636
CAGL0J08822g		CLB4	-1.7	-1.60976	-1.32468	-1.8232	Ortholog(s) have cyclin-dependent protein serine/threonine kinase regulator activity
CAGL0M06237g		EEB1	-1.69737	-1.55431	-1.56008	-1.86203	Ortholog(s) have alcohol O-octanoyltransferase activity, short-chain carboxylesterase activity and role in medium-chain fatty acid biosynthetic process, medium-chain fatty acid catabolic process
CAGL0E01243g		TIS11	-1.68347	-1.75335	-1.26009	1.54551	Ortholog(s) have mRNA binding activity, role in cellular iron ion homeostasis, nuclear-transcribed mRNA catabolic process, regulation of mRNA catabolic process and cytoplasm, nucleus localization
CAGL0D02948g	KAR2	KAR2	-1.68154	-1.70675	-1.75074	-1.79374	Protein with a predicted role in nuclear fusion
CAGL0G06666g		POL1	-1.67897	-1.85141	-1.34615	-2.31658	Ortholog(s) have DNA replication origin binding, DNA-directed DNA polymerase activity, chromatin binding, single-stranded DNA binding activity
CAGL0L01969g		YKL033W-A	-1.67647	-1.73913	-2.28	-1.33333	Ortholog(s) have cytosol, nucleus localization
CAGL0K02387g		ROK1	-1.67521	-1.87069	-1.37063	-2.89333	Ortholog(s) have ATP-dependent RNA helicase activity
CAGL0G03795g	SSA1	SSA2	-1.6727	-2.97659	-1.78338	-3.14671	Heat shock protein of the HSP70 family
CAGL0M08096g			-1.66667	-3.2	-1.15385	-4	Protein of unknown function
CAGL0C01727g		ALG7	-1.66155	-1.80106	-1.8348	-1.69131	Ortholog(s) have UDP-N-acetylglucosamine-dolichyl-phosphate N-acetylglucosaminephosphotransferase activity and role in N-glycan processing, aerobic respiration, cellular response to drug, dolichyl diphosphate biosynthetic process
CAGL0J11110g		MRX12	-1.66154	-2.63636	-1.28571	-2.07143	Ortholog(s) have mitochondrion localization
CAGL0C03135g		YCS4	-1.65891	-1.6	-1.48611	-1.20231	Ortholog(s) have chromatin binding activity
CAGL0I03740g		YDL144C	-1.65652	-2.1247	-1.5003	-2.45656	Ortholog(s) have cytoplasm, nucleus localization
CAGL0A02431g	YPS7	YPS7	-1.65614	-1.66263	-1.79127	-2.96226	Putative aspartic protease; predicted GPI-anchor; expression induced at high temperature
CAGL0I02508g		CTR2	-1.65418	-3.81366	-1.53887	-1.2582	Ortholog(s) have copper uptake transmembrane transporter activity and role in cellular copper ion homeostasis, copper ion import, copper ion transmembrane transport, intracellular copper ion transport
CAGL0J01287g	AIP1	AIP1	-1.64554	-1.91163	-1.5975	-1.08923	Putative actin cytoskeleton component
CAGL0G08085g			-1.63307	-1.79949	-1.46296	-1.96944	Has domain(s) with predicted ATP binding, cation-transporting ATPase activity, magnesium ion binding, metal ion binding, nucleotide binding, phospholipid-translocating ATPase activity and role in cation transport, phospholipid transport
CAGL0C03575g		AGA1	-1.62791	-2.29167	-1.11111	-1.22222	Predicted GPI-linked protein; putative adhesin-like protein
CAGL0K02981g		NAT4	-1.625	-2.92593	-1.2037	-1.06757	Ortholog(s) have histone acetyltransferase activity, role in histone acetylation, phenotypic switching, regulation of chromatin silencing at rDNA and cell division site, cytosol, nucleus localization
CAGL0G04939g		MDM30	-1.625	-1.73333	1.07692	-1.625	Ortholog(s) have ubiquitin-protein transferase activity
CAGL0I03630g		RPC53	-1.61972	-2.65957	-1.32184	-2.71739	Ortholog(s) have RNA polymerase III activity, role in tRNA transcription from RNA polymerase III promoter and DNA-directed RNA polymerase III complex, cytosol localization
CAGL0G07249g		YOX1	-1.61477	-1.50829	-1.10068	-3.09524	Ortholog(s) have RNA polymerase II regulatory region sequence-specific DNA binding, RNA polymerase II transcription factor binding transcription factor activity involved in negative regulation of transcription activity
CAGL0L07898g		MAK32	-1.61111	-1.875	-1.45	2.66667	Ortholog(s) have role in interspecies interaction between organisms
CAGL0L10340g		SLD7	-1.6087	-3.58333	1.10811	-2.15	Ortholog(s) have role in regulation of DNA-dependent DNA replication initiation and DNA replication preinitiation complex, chromosome, centromeric region, endoplasmic reticulum, nuclear envelope, spindle pole body localization
CAGL0G09581g		TUF1	-1.6056	-1.64309	-1.68443	1.16588	Ortholog(s) have GTPase activity, translation elongation factor activity, role in mitochondrial translational elongation and mitochondrion localization
CAGL0D05940g	ERG1	ERG1	-1.60489	-1.53367	-1.3908	-2.55083	Squalene epoxidase with a role in ergosterol synthesis; involved in growth under conditions of low oxygen tension
CAGL0J05236g		LAS21	-1.60293	-1.64901	-1.51897	-2.01168	Ortholog(s) have mannose-ethanolamine phosphotransferase activity
CAGL0J07480g		BNI4	-1.5974	-1.67606	-1.4386	-1.29348	Ortholog(s) have role in asymmetric protein localization, barrier septum assembly, cellular response to biotic stimulus, cellular response to starvation and chitin biosynthetic process, more
CAGL0I01166g	TRR1		-1.59551	-1.63881	-1.47286	-6.19106	Thioredoxin reductase (NADPH)
CAGL0M02321g			-1.59375	-1.5122	-1.21429	-1.77143	Protein of unknown function
CAGL0I09746g		SLY41	-1.59208	-1.94711	-1.56802	-1.81811	Ortholog(s) have phosphoenolpyruvate transmembrane transporter activity, role in ER to Golgi vesicle-mediated transport, phosphoenolpyruvate transmembrane import into Golgi lumen and Golgi apparatus, endoplasmic reticulum localization
CAGL0G00682g			-1.58333	-1.65517	-1.31034	-1.26316	Ortholog(s) have Golgi apparatus, endoplasmic reticulum localization
CAGL0K11418g	ADK1	ADK1	-1.58176	-1.72821	-1.41079	-1.44737	Putative adenylate kinase; protein differentially expressed in azole resistant strain
CAGL0L03454g		SRS2	-1.57895	-1.9	-1.34831	-2.86792	Ortholog(s) have DNA helicase activity
CAGL0G06226g		LTE1	-1.57424	-1.97936	-1.60222	-1.53286	Ortholog(s) have role in vesicle-mediated transport and cellular bud localization
CAGL0F07601g	CWP1.1	CWP2	-1.57219	-1.71251	-1.23304	1.05568	GPI-linked cell wall protein
CAGL0H09438g		BIM1	-1.57143	-2.21875	-1.60976	-2.84	Ortholog(s) have ATPase activator activity, microtubule plus-end binding, protein homodimerization activity, structural constituent of cytoskeleton activity
CAGL0K02739g			-1.57041	-2.71803	-1.4606	-2.39595	Ortholog(s) have sphingosine N-acyltransferase activity and role in ceramide biosynthetic process
CAGL0M05599g		TOS1	-1.56829	-1.90942	-1.50625	-2.46309	Ortholog(s) have cell surface, endoplasmic reticulum, extracellular region, fungal-type vacuole, hyphal cell wall localization
CAGL0F01287g	GAS5	GAS5	-1.56664	-2.06902	-1.36403	-2.04042	Putative transglycosidase with a predicted role in the elongation of 1,3-beta-glucan
CAGL0E01727g	YPS3		-1.5643	-2.69038	-1.50876	-2.68183	Putative aspartic protease; predicted GPI-anchor; member of a YPS gene cluster that is required for virulence in mice
CAGL0D02596g		PSF3	-1.56383	-1.84706	-1.81481	-2.27536	Ortholog(s) have role in GINS complex assembly, double-strand break repair via break-induced replication, mitotic DNA replication initiation, mitotic DNA replication preinitiation complex assembly
CAGL0J09702g		ACK1	-1.55892	-1.88235	-1.52303	-1.65436	Ortholog(s) have role in fungal-type cell wall organization, positive regulation of signal transduction and mitochondrion localization
CAGL0I01958g			-1.55844	-1.83544	1.075	-1.18852	Protein of unknown function
CAGL0M08448g		MCD4	-1.55556	-2.77876	-1.47368	-2.54251	Ortholog(s) have mannose-ethanolamine phosphotransferase activity and role in ATP transport, GPI anchor biosynthetic process, conidium formation, fungal-type cell wall organization or biogenesis, regulation of growth rate
CAGL0F01485g	TIR2	TIR4	-1.55263	-1.8963	-1.29874	-2.46154	Putative GPI-linked cell wall mannoprotein of the Srp1p/Tip1p family
CAGL0H02805g		SMC3	-1.54622	-1.56349	-1.27778	-1.0884	Ortholog(s) have role in ascospore formation, meiotic sister chromatid cohesion, mitotic sister chromatid cohesion, positive regulation of maintenance of mitotic sister chromatid cohesion and centromeric, more
CAGL0I07249g		BAG7	-1.54232	-2.13208	-1.52322	1.07206	Putative GTPase-activating protein involved in cell wall and cytoskeleton homeostasis; gene is upregulated in azole-resistant strain
CAGL0L05610g		SPT10	-1.54167	-1.61702	-1.07246	-2.11111	Ortholog(s) have sequence-specific DNA binding activity
CAGL0K11132g		SNU56	-1.54054	-1.53333	-1.11765	-1.18966	Ortholog(s) have mRNA binding activity, role in mRNA splicing, via spliceosome and U1 snRNP, U2-type prespliceosome, commitment complex localization
CAGL0M00330g	HOM6	HOM6	-1.53881	-1.77675	-1.81427	-1.59175	Ortholog(s) have homoserine dehydrogenase activity, role in homoserine biosynthetic process, methionine biosynthetic process, threonine biosynthetic process and cytoplasm, nucleus localization
CAGL0H00759g		SGS1	-1.53846	-1.58025	-1.06667	-1.04918	Ortholog(s) have ATP-dependent DNA helicase activity
CAGL0L10714g	ERG2	ERG2	-1.53756	-2.26129	-1.67519	-2.36824	C-8 sterol isomerase
CAGL0K04477g		ERG25	-1.53695	-3.13813	-1.06196	-5.10864	Ortholog(s) have C-4 methylsterol oxidase activity, role in ergosterol biosynthetic process and endoplasmic reticulum membrane, plasma membrane localization
CAGL0M08514g	PIR5	PIR3	-1.52949	-2.03155	-1.26138	-1.29804	Pir protein family member, putative cell wall component
CAGL0G08129g		MSH6	-1.5283	-3.00926	-1.35	-3.25	Ortholog(s) have ATP binding, ATPase activity, four-way junction DNA binding, guanine/thymine mispair binding, single base insertion or deletion binding activity
CAGL0M13035g		DEF1	-1.52108	-2.76893	-1.03659	-1.66027	Ortholog(s) have role in protein ubiquitination, telomere maintenance, transcription-coupled nucleotide-excision repair, ubiquitin-dependent protein catabolic process and nucleus localization
CAGL0A03905g		HMX1	-1.51881	-1.54434	-1.01373	1.40422	Ortholog(s) have heme oxygenase (decyclizing) activity and role in cellular iron ion homeostasis, heme catabolic process, response to carbon monoxide, response to oxidative stress
CAGL0M11528g		APC9	-1.51852	-2.66667	1	1.20833	Ortholog(s) have ubiquitin-protein transferase activity, role in chromatin assembly, protein ubiquitination and anaphase-promoting complex localization
CAGL0M08228g		LST4	-1.51111	-1.896	-1.56322	-1.10233	Ortholog(s) have protein transporter activity, role in Golgi to plasma membrane transport, intracellular protein transport and vesicle coat localization
CAGL0K11506g		RAD27	-1.5082	-4.79167	-1.04545	-3.28571	Ortholog(s) have 5'-flap endonuclease activity, single-stranded DNA 5'-3' exodeoxyribonuclease activity
CAGL0L03333g		UIP5	-1.50602	-1.76543	-1.26263	-2.13433	Ortholog(s) have nuclear envelope localization
CAGL0A00561g		RPN14	-1.50602	-1.5625	-1.42045	-1.35135	Ortholog(s) have role in proteasome regulatory particle assembly, ubiquitin-dependent protein catabolic process and cytosol, nucleus localization
CAGL0F07557g		YJU2	-1.5	-3.6	-1.57143	-1.63636	Ortholog(s) have first spliceosomal transesterification activity, role in generation of catalytic spliceosome for first transesterification step and U2-type catalytic step 1 spliceosome localization
CAGL0M08580g		CUE5	-1.5	-2.92308	-1.85714	-1.02703	Ortholog(s) have protein binding, bridging, ubiquitin binding activity, role in ubiquitin-dependent protein catabolic process and cytoplasm localization
CAGL0J04334g		POP8	-1.5	-2.8	1.16667	-1.75	Ortholog(s) have ribonuclease MRP activity, ribonuclease P activity, role in intronic box C/D snoRNA processing, mRNA cleavage, tRNA processing and cytosol, nucleolar ribonuclease P complex, ribonuclease MRP complex localization
CAGL0L10015g		TOM6	-1.5	-1.94286	-1.38462	1.08824	Ortholog(s) have protein channel activity, role in mitochondrial outer membrane translocase complex assembly, protein import into mitochondrial matrix and mitochondrial outer membrane translocase complex localization
CAGL0F04543g			-1.5	-1.85714	1.33333	-1.85714	Protein of unknown function
CAGL0I07997g		MDM20	-1.5	-1.68571	-1.05155	-1.76119	Ortholog(s) have peptide alpha-N-acetyltransferase activity, role in N-terminal peptidyl-methionine acetylation, cytoskeleton organization, mitochondrion inheritance and NatB complex localization
CAGL0I09174g		SHG1	-1.5	-1.64706	1.38095	-2	Ortholog(s) have histone methyltransferase activity (H3-K4 specific) activity, role in histone H3-K4 methylation and Set1C/COMPASS complex localization
CAGL0M07744g			-1.5	-1.5	1.25	1.13333	Protein of unknown function
