# Supplementary material for: Jjj1 Is a Negative Regulator of Pdr1-Mediated Fluconazole Resistance in Candida glabrata
Source: mSphere. 2018 Feb 21;3(1):e00466-17. doi: 10.1128/mSphere.00466-17 (PMC5821985; doi:10.1128/mSphere.00466-17)
Supplement: TABLE S3 [file sph001182476st3.xlsx]

## Sheet: Table S3
C. glabrata designation	C. glabrata gene names	S. cerevisciae orthologs	SM1jjj1∆ vs SM1 Exp. 1	SM1jjj1∆ vs SM1 Exp. 2	SM1jjj1∆pdr1∆ vs SM1 Exp. 1	SM1jjj1∆pdr1∆ vs SM1 Exp. 2
CAGL0K00170g	EPA22		7.06005	2.9761	13.5692	4.81275	Putative adhesin-like protein; belongs to adhesin cluster I
CAGL0E06688g	EPA3		5.20968	3.96	6.75806	3.76	Epithelial adhesion protein; belongs to adhesin cluster I; GPI-anchored
CAGL0E06666g	EPA2		4.35135	3.22222	6.56757	4.375	Epithelial adhesion protein; predicted GPI-anchor; belongs to adhesin cluster I
CAGL0I10147g	PWP1		3.82857	5.07434	4.13006	6.43789	Protein with 32 tandem repeats; putative adhesin-like protein; belongs to adhesin cluster II
CAGL0J05159g			2.96165	1.78811	2.69709	1.49336	Putative adhesin-like protein
CAGL0E06644g	EPA1		2.90308	4.55556	2.46035	2.58602	Sub-telomerically encoded adhesin with a role in cell adhesion; GPI-anchored cell wall protein; N-terminal ligand binding domain binds to ligands containing a terminal galactose residue; belongs to adhesin cluster I
CAGL0L00157g			2.72642	6.47973	2.81604	3.72297	Putative adhesin-like protein; multiple tandem repeats; predicted GPI-anchor; belongs to adhesin cluster III
CAGL0J01727g			2.5298	2.27317	2.21192	1.8878	Putative adhesion protein; predicted GPI-anchor; belongs to adhesin cluster VI
CAGL0J01774g			2.41342	2.17518	2.7987	2.61679	Putative adhesin-like protein; has glycine and serine rich repeats; belongs to adhesin cluster VI
CAGL0E00110g			2.08725	2.97987	3.01342	2.2953	Putative adhesin-like protein; ORF appears artificially broken into fragments due to sequencing errors; belongs to adhesin cluster III; predicted GPI anchor
CAGL0L13299g	EPA11		1.77521	1.90651	1.97943	1.80967	Putative adhesin; belongs to adhesin cluster I
CAGL0L09911g		CSS1	1.71808	1.75141	1.65356	1.41272	Putative adhesin-like cell wall protein; 5 tandem repeats; predicted GPI-anchor
CAGL0I00110g			1.64048	1.55803	1.64812	2.30885	Putative adhesin-like with multiple tandem repeats; ORF appears artificially broken into fragments due to sequencing errors; belongs to adhesin cluster III; predicted GPI-anchor
CAGL0H08844g		DDR48	1.57692	1.66355	1.6	15.2336	Putative adhesin-like protein
CAGL0J02530g			1.52941	2.27132	1.92235	4.41085	Putative adhesion protein; predicted GPI-anchor; belongs to adhesin cluster VI
CAGL0E00231g			1.50592	2.26353	1.59672	-1.06341	Putative adhesin-like protein; contains tandem repeats and a predicted GPI-anchor; belongs to adhesin cluster III
CAGL0I10200g	PWP3		1.50176	1.93144	1.32764	2.57697	Protein with tandem repeats; putative adhesin-like protein; belongs to adhesin cluster II
